# Supplementary material for: Maternal Dietary Patterns During Pregnancy and Child Autism-Related Traits in the Environmental Influences on Child Health Outcomes Consortium
Source: Nutrients. 2024 Nov 6;16(22):3802. doi: 10.3390/nu16223802 (PMC11597253; doi:10.3390/nu16223802)
Supplement: Supplementary file 1 [file nutrients-16-03802-s001.zip]

Archive with 1 entries (1 files):
- nutrients-3244871-supplementary.pdf
